# Supplementary material for: Birth Weight-Dependent Regional Disparities in 28-Day and 1-Year Survival of Preterm Infants: Seoul Capital Area vs. Non-Capital Regions, South Korea, 2002–2021
Source: Children (Basel). 2026 Feb 2;13(2):217. doi: 10.3390/children13020217 (PMC12938972; doi:10.3390/children13020217)
Supplement: Supplementary file 1 [file children-13-00217-s001.zip]

Archive with 1 entries (1 files):
- children-4113143-supplementary.pdf
